# Supplementary material for: The carbon starvation-inducible lipoprotein (Slp) influences differential adherence of Escherichia coli O157:H7 at the bovine rectoanal junction
Source: PLoS Pathog. 2026 May 18;22(5):e1013584. doi: 10.1371/journal.ppat.1013584 (PMC13193606; doi:10.1371/journal.ppat.1013584)
Supplement: S1 Table — (XLSX) [file ppat.1013584.s007.xlsx]

## Sheet: Table S1
S1. RAJ-IVOC assay data.
		Animal Information						Overnight Subculture						Average Post Assay Media/Inoculum Counts	Tissue Culture Counts
Assays	Date	Animal ID	Species and Breed	Gender	Age	Strain	Incubation Time	OD600	Overnight counts (CFU/ml)	Overnight dilution	Volume of bacteria added per well.	Expected bacterial concentration (CFU/ml) on tissue	Actual Pre-Assay bacterial count (CFU/ml) applied to tissue	Culture media/left over inoculum counts (CFU/ml)	Tissue Weight (g)	Culture Volume	Non-enrichment counts (CFU/ml on SMAC-MUG)	Non-enrichment counts (CFU/g tissue)	Non-enrichment colony phenotype	Enrichment counts (CFU/ml on SMAC-CTMV)	Enrichment colony phenotype
	7/22/2021	1811	Bovine/Holstein	Female	3	EDL932	3hr	0.2	50000000	Reconstituted in 2.5ml	2ml	100000000	300000000	50000000	1.12	25ml	100000	2230000	Sorbitol (S)-MUG (M)-O157 latex (O)+
	7/22/2021	1811	Bovine/Holstein	Female	3	EDL932 Δslp	3hr	0.35	150000000	-	2ml	100000000	300000000	26300000	2.07	25ml	20000	242000	S-M-O+
	7/22/2021	1811	Bovine/Holstein	Female	3	EDL932 Δslp-p:slp	3hr	0.47	100000000	-	2ml	100000000	300000000	30000000	1.65	25ml	16000	242000	S-M-O+
	7/22/2021	1811	Bovine/Holstein	Female	3	ATCC 43895	3hr	0.2	100000000	-	2ml	100000000	100000000	1750000	1.2	25ml	50000	1040000	S-M-O+
	7/22/2021	1811	Bovine/Holstein	Female	3	No Bacteria (A)	3hr	-	-	-		-	-	NG	1.07	25ml	NG	0		NG
	7/22/2021	1811	Bovine/Holstein	Female	3	No Bacteria (B)	3hr	-	-	-		-	-	NG	1.71	25ml	NG	0		2000	S-M-O-
	7/29/2021	1804	Bovine/Holstein	Female	3	EDL932 (A)	3hr	0.22	300000000	1:3	2ml	100000000	80000000	6000000	0.6	25ml	300000	12500000	S-M-O+
	7/29/2021	1804	Bovine/Holstein	Female	3	EDL932 (B)	3hr	0.22	300000000	1:3	2ml	100000001	80000000	10000000	0.65	25ml	150000	5770000	S-M-O+
	7/29/2021	1804	Bovine/Holstein	Female	3	EDL932 Δslp (A)	3hr	0.3	500000000	1:5	2ml	100000002	120000000	14000000	0.63	25ml	100000	3970000	S-M-O+
	7/29/2021	1804	Bovine/Holstein	Female	3	EDL932 Δslp (B)	3hr	0.3	500000000	1:5	2ml	100000003	120000000	20000000	0.52	25ml	200000	9620000	S-M-O+
	7/29/2021	1804	Bovine/Holstein	Female	3	EDL932 Δslp-p:slp (A)	3hr	0.33	510000000	1:5	2ml	100000004	180000000	21000000	0.5	25ml	60000	3000000	S-M-O+
	7/29/2021	1804	Bovine/Holstein	Female	3	EDL932 Δslp-p:slp (B)	3hr	0.33	510000000	1:5	2ml	100000005	180000000	15000000	0.51	25ml	50000	2450000	S-M-O+
	7/29/2021	1804	Bovine/Holstein	Female	3	ATCC 43895 (A)	3hr	0.36	350000000	1:3	2ml	100000006	100000000	10000000	0.55	25ml	160000	7270000	S-M-O+
	7/29/2021	1804	Bovine/Holstein	Female	3	ATCC 43895 (B)	3hr	0.36	350000000	1:3	2ml	100000007	100000000	30000000	0.6	25ml	500000	20800000	S-M-O+
	7/29/2021	1804	Bovine/Holstein	Female	3	K-12 (A)	3hr	0.34	500000000	1:5	2ml	100000008	90000000	90000	0.7	25ml	20000	714000	S+M+O-
	7/29/2021	1804	Bovine/Holstein	Female	3	K-12 (B)	3hr	0.34	500000000	1:5	2ml	100000009	90000000	260000	0.68	25ml	34000	1250000	S+M+O-
	7/29/2021	1804	Bovine/Holstein	Female	3	No Bacteria (A)	3hr	-	-	-		-	-	NG	0.7	25ml	NG	0		TNTC (-3)	S-M-O+
	7/29/2021	1804	Bovine/Holstein	Female	3	No Bacteria (B)	3hr	-	-	-		-	-	NG	0.55	25ml	NG	0		TNTC pinpoint (pp) S-	S-M+O-
	7/29/2021	1804	Bovine/Holstein	Female	3	No Bacteria (C)	3hr	-	-	-		-	-	NG	0.5	25ml	NG	0		300000	S+M+O-
	7/29/2021	1804	Bovine/Holstein	Female	3	No Bacteria (D)	3hr	-	-	-		-	-	NG	0.44	25ml	NG	0		TNTC pp	S-M+O-
	12/16/2021	1953	Bovine/Holstein	Female	2	EDL932 (A)	3hr	0.3	60000000	1:6	2ml	10000005	14000000	210000	0.64	25ml	770	30100	S-M-O+
	12/16/2021	1953	Bovine/Holstein	Female	2	EDL932 (B)	3hr	0.3	60000000	1:6	2ml	10000005	14000000	120000	0.47	25ml	130	6910	S-M-O+
	12/16/2021	1953	Bovine/Holstein	Female	2	EDL932 Δslp (A)	3hr	0.36	180000000	01:18:00	2ml	10000005	7100000	4100	0.45	25ml	110	6110	S-M-O+
	12/16/2021	1953	Bovine/Holstein	Female	2	EDL932 Δslp (B)	3hr	0.36	180000000	01:18:00	2ml	10000005	7100000	1300	0.64	25ml	NG	0		2200000	S-M-O+
	12/16/2021	1953	Bovine/Holstein	Female	2	EDL932 Δslp-p:slp (A)	3hr	0.35	100000000	01:10:00	2ml	10000005	6800000	270000	0.53	25ml	710	33500	S-M-O+
	12/16/2021	1953	Bovine/Holstein	Female	2	EDL932 Δslp-p:slp (B)	3hr	0.35	100000000	01:10:00	2ml	10000005	6800000	1200	0.56	25ml	NG	0		1500000	S-M-O+
	12/16/2021	1953	Bovine/Holstein	Female	2	No Bacteria (A)	3hr	-	-	-		-	-	NG	0.61	25ml	NG	0		12000000	S+M+O-
	12/16/2021	1953	Bovine/Holstein	Female	2	No Bacteria (B)	3hr	-	-	-		-	-	NG	0.45	25ml	NG	0		NG
	1/11/2023	18224	Bovine/Holstein	Female	5	Pre-assay	3hr	-	-	-		-	-	-	1.12	25ml	NG	0		Mac: 4.50E+07 SMAC: 3.00E+07	Lactose (L)+/S+M+
	1/11/2023	18224	Bovine/Holstein	Female	5	EDL932	3hr	0.21	67500000	1:6	2ml	10000000	13500000	19700000	0.93	25ml	1.52E+03 and 5.30E+02 (S+)	40900	S-M-O+
	1/11/2023	18224	Bovine/Holstein	Female	5	EDL932 Δslp	3hr	0.32	195000000	1:19	2ml	10000000	9000000	470000	0.87	25ml	2.00E+02 and 4.00E+01 (S+)	5750	S-M-O+
	1/11/2023	18224	Bovine/Holstein	Female	5	EDL932 Δslp comp	3hr	0.35	145000000	1:14	2ml	10000000	16500000	2000000	0.7	25ml	8.00E+03 and 5.00E+01 (S+)	286000	S-M-O+
	1/11/2023	18224	Bovine/Holstein	Female	5	No Bacteria	3hr	-	-	-		-	-	Und: TNTC	0.74	25ml	Mac: 5.00E+01 SMAC: 6.00E+01	1860	S+M+O-
	01/26/2023	-	Bovine/Angus	Male	1.5	Pre-assay	3hr	-	-	-		-	-	-	1.86	25ml	Mac: 1.5E+02 SMAC: 2.0E+02	2350	L+/S+M+/-O-
	01/26/2023	-	Bovine/Angus	Male	1.5	EDL932	3hr	0.1	70000000	1:7	2ml	10000000	15000000	200000	1.18	25ml	3480	73700	S-M-O+
	01/26/2023	-	Bovine/Angus	Male	1.5	EDL932 Δslp	3hr	0.34	210000000	1:20	2ml	10000000	12000000	240000	0.97	25ml	10	258	S-M-O+	1400000	S-M-O+
	01/26/2023	-	Bovine/Angus	Male	1.5	EDL932 Δslp-p:slp	3hr	0.3	185000000	1:18	2ml	10000000	10000000	160000	0.81	25ml	50	1540	S-M-O+
	01/26/2023	-	Bovine/Angus	Male	1.5	No Bacteria	3hr	-	-	-		-	-	Und: 2.0E+03 (O-)	0.78	25ml	NG	0		Mac: 4.0E+05 SMAC: 5.3E+04	L+/S+M+O-
	3/1/2023	1507c	Bovine/Holstein	Female	7	Pre-assay	3hr	-	-	-		-	-	-	2.26	25ml	NG	0		Mac: 4.0E+07 SMAC: 3.0E+05	L+/S+M+O-
	3/1/2023	1507c	Bovine/Holstein	Female	7	EDL932 (A)	3hr	0.09	25000000	1:2.5	2ml	10000000	25800000	40000000	0.98	25ml	2940	75000	S-M-O+
	3/1/2023	1507c	Bovine/Holstein	Female	7	EDL932 (B)	3hr	0.09	25000000	1:2.5	2ml	10000000	25800000	2230000	1.09	25ml	10000	229000	S-M-O+
	3/1/2023	1507c	Bovine/Holstein	Female	7	EDL932 Δslp (A)	3hr	0.32	105000000	1:10	2ml	10000000	15400000	940000	1.12	25ml	90	2000	S-M-O+
	3/1/2023	1507c	Bovine/Holstein	Female	7	EDL932 Δslp (B)	3hr	0.32	105000000	1:10	2ml	10000000	15400000	17500000	0.89	25ml	850	23900	S-M-O+
	3/1/2023	1507c	Bovine/Holstein	Female	7	EDL932 Δslp-p:slp (A)	3hr	0.18	97500000	1:9	2ml	10000000	15700000	7200000	1.47	25ml	200	3400	S-M-O+
	3/1/2023	1507c	Bovine/Holstein	Female	7	EDL932 Δslp-p:slp (B)	3hr	0.18	97500000	1:9	2ml	10000000	15700000	480000	1.13	25ml	12000	265000	S-M-O+
	3/1/2023	1507c	Bovine/Holstein	Female	7	No Bacteria (A)	3hr	-	-	-		-	-	NG	0.95	25ml	NG	0		Mac: 1.0E+06 SMAC: 7.0E+05	L+/S+M+O-
	3/1/2023	1507c	Bovine/Holstein	Female	7	No Bacteria (B)	3hr	-	-	-		-	-	NG	0.82	25ml	NG	0		NG
