# Supplementary material for: The carbon starvation-inducible lipoprotein (Slp) influences differential adherence of Escherichia coli O157:H7 at the bovine rectoanal junction
Source: PLoS Pathog. 2026 May 18;22(5):e1013584. doi: 10.1371/journal.ppat.1013584 (PMC13193606; doi:10.1371/journal.ppat.1013584)
Supplement: S3 Table — (XLSX) [file ppat.1013584.s009.xlsx]

## Sheet: Trial Run
S3-Trial Run.
Treatments	Image Tag	total length (um)	Total Cell Count	Total Cell Area (μm²)	Total Cytoplasm Area (μm²)	Total Nuclear Area (μm²)	Total Tissue Area (μm²)	Total Red Copies	Total Red Area (μm²)	Avg Red Copies Per Cell	Avg Red Area Per Cell (μm²)	% Red 0+	% Red 1+	% Red 2+	% Red 3+	% Red 4+	% Red Positive	Red H-Score	Phenotype 1 Cells	Phenotype 2 Cells	% Phenotype 1 Cels	% Phenotype 2 Cels
Pre-assay	T0 pIGR.scn	24167.5	3720	287262	171941	115320	369462	4766	1829.88	1.28118	0.491903	57.7688	31.129	8.89785	1.6129	0.591398	42.2312	56.129	1571	2149	42.2312	57.7688
No bacteria	1-2 pIGR.scn	15964.4	2230	169772	101831	67940.9	194211	5555	2856.23	2.49103	1.28082	54.3498	26.5919	11.1659	3.99103	3.90135	45.6502	76.5022	1018	1212	45.6502	54.3498
EDL932-WT	3-2 pIGR rescan.scn	5153.96	1527	82906.1	51779.6	31126.5	106694	823	200.122	0.538965	0.131056	76.3589	19.5154	3.86379	0.261952	0	23.6411	28.0288	361	1166	23.6411	76.3589
EDL932 Δslp	4-2 pIGR.scn	8451.81	990	78505.9	49678.9	28827	92437	4897	2691.67	4.94646	2.71886	28.8889	27.2727	25.6566	11.0101	7.17172	71.1111	140.303	704	286	71.1111	28.8889
																					phenotype 1: positive cells
																					phenotype 2: negative cells
		dapB (Negative Control)						Cyclophilin (Positive Control)						pIgR
T0
No Inoculum
Unicubated
1=2
No Inoculum
Incubated
3-2
EDL932
Incubated
4-2
EDL932 Δslp
Incubated

## Sheet: Test Results
S3-Test Results.
	Image Tag	Algorithm Name	Analysis Region	Total Cell Count	Total Cell Area (μm²)	Total Cytoplasm Area (μm²)	Total Nuclear Area (μm²)	Total Tissue Area (μm²)	Total Probe 1 Copies	Total Probe 1 Area (μm²)	Avg Probe 1 Copies Per Cell	Avg Probe 1 Area Per Cell (μm²)	% Probe 1 0+	% Probe 1 1+	% Probe 1 2+	% Probe 1 3+	% Probe 1 4+	% Probe 1 Positive	Probe 1 H-Score
Pre-assay	PIGR T0.scn	T0_SSE_ ISH_08A5	SSE-2	1385	139068	94678.5	44389.7	275921	71	10.7821	0.051264	0.007785	95.4513	4.54874	0	0	0	4.54874	4.54874
	PIGR T0.scn	T0_SCE_ ISH_08A5	SCE-2	93	8214.37	5280.85	2933.52	15080.8	317	189.132	3.4086	2.03368	30.1075	31.1828	30.1075	8.60215	0	69.8925	117.204
No Bacteria	PIGR 1-2 .scn	1-2_SSE_ ISH_08A3	SSE-2	1301	129165	79210.4	49954.3	205765	50	14.9173	0.038432	0.011466	97.0023	2.84397	0.153728	0	0	2.99769	3.15142
	PIGR 1-2 .scn	1-2_SCE_ ISH_08A3	SCE-2	190	17298.9	11130.4	6168.47	27222.9	451	192.689	2.37368	1.01415	40	38.4211	15.2632	4.21053	2.10526	60	90
EDL932 WT	PIGR 3-2.scn	3-2_SSE_ ISH_089Z	SSE-2	1843	159932	112607	47324.9	300414	77	33.7766	0.04178	0.018327	97.7211	2.06186	0.162778	0	0.054259	2.27889	2.60445
	PIGR 3-2.scn	3-2_SCE_ ISH_089Z	SCE-2	267	23767.9	15110.4	8657.53	45764.8	470	221.635	1.7603	0.830094	49.0637	32.5843	16.4794	1.12359	0.749064	50.9363	71.9101
EDL932 Δslp	PIGR 4-2.scn	4-2_SSE_ ISH_089Y	SSE-2	1516	127961	90856.3	37105.1	228258	18	2.43471	0.011873	0.001606	98.8786	1.12137	0	0	0	1.12137	1.12137
	PIGR 4-2.scn	4-2_SCE_ ISH_089Y	SCE-2	207	18658.9	12155.3	6503.64	29478.3	863	246.176	4.16908	1.18925	21.256	41.5459	24.1546	9.66184	3.38164	78.744	132.367
EDL932 Δslp-p:slp	PIGR 5-2.scn	5-2_SSE_ ISH_089W	SSE_2	1865	170448	112148	58300.4	259069	97	22.1443	0.052011	0.011874	96.1394	3.69973	0.160858	0	0	3.86059	4.02145
	PIGR 5-2.scn	5-2_SCE_ ISH_08A3	SCE_2	204	17449.9	11422.8	6027.08	30447.9	378	164.015	1.85294	0.803994	48.0392	35.2941	12.2549	3.92157	0.490196	51.9608	73.5294
	Single Columnar Epithelium (SCE)
	Image Tag	Algorithm Name	Analysis Region	Total Cell Count	Total Cell Area (μm²)	Total Cytoplasm Area (μm²)	Total Nuclear Area (μm²)	Total Tissue Area (μm²)	Total Probe 1 Copies	Total Probe 1 Area (μm²)	Avg Probe 1 Copies Per Cell	Avg Probe 1 Area Per Cell (μm²)	% Probe 1 0+	% Probe 1 1+	% Probe 1 2+	% Probe 1 3+	% Probe 1 4+	% Probe 1 Positive	Probe 1 H-Score
Pre-assay	PIGR T0.scn	T0_SCE_ ISH_08A5	SCE-2	93	8214.37	5280.85	2933.52	15080.8	317	189.132	3.4086	2.03368	30.1075	31.1828	30.1075	8.60215	0	69.8925	117.204
No Bacteria	PIGR 1-2 .scn	1-2_SCE_ ISH_08A3	SCE-2	190	17298.9	11130.4	6168.47	27222.9	451	192.689	2.37368	1.01415	40	38.4211	15.2632	4.21053	2.10526	60	90
EDL932 WT	PIGR 3-2.scn	3-2_SCE_ ISH_089Z	SCE-2	267	23767.9	15110.4	8657.53	45764.8	470	221.635	1.7603	0.830094	49.0637	32.5843	16.4794	1.12359	0.749064	50.9363	71.9101
EDL932 Δslp	PIGR 4-2.scn	4-2_SCE_ ISH_089Y	SCE-2	207	18658.9	12155.3	6503.64	29478.3	863	246.176	4.16908	1.18925	21.256	41.5459	24.1546	9.66184	3.38164	78.744	132.367
EDL932 Δslp-p:slp	PIGR 5-2.scn	5-2_SCE_ ISH_08A3	SCE_2	204	17449.9	11422.8	6027.08	30447.9	378	164.015	1.85294	0.803994	48.0392	35.2941	12.2549	3.92157	0.490196	51.9608	73.5294
	Squamous Stratified Epithelium (SSE)
	Image Tag	Algorithm Name	Analysis Region	Total Cell Count	Total Cell Area (μm²)	Total Cytoplasm Area (μm²)	Total Nuclear Area (μm²)	Total Tissue Area (μm²)	Total Probe 1 Copies	Total Probe 1 Area (μm²)	Avg Probe 1 Copies Per Cell	Avg Probe 1 Area Per Cell (μm²)	% Probe 1 0+	% Probe 1 1+	% Probe 1 2+	% Probe 1 3+	% Probe 1 4+	% Probe 1 Positive	Probe 1 H-Score
Pre-assay	PIGR T0.scn	T0_SSE_ ISH_08A5	SSE-2	1385	139068	94678.5	44389.7	275921	71	10.7821	0.051264	0.007785	95.4513	4.54874	0	0	0	4.54874	4.54874
No Bacteria	PIGR 1-2 .scn	1-2_SSE_ ISH_08A3	SSE-2	1301	129165	79210.4	49954.3	205765	50	14.9173	0.038432	0.011466	97.0023	2.84397	0.153728	0	0	2.99769	3.15142
EDL932 WT	PIGR 3-2.scn	3-2_SSE_ ISH_089Z	SSE-2	1843	159932	112607	47324.9	300414	77	33.7766	0.04178	0.018327	97.7211	2.06186	0.162778	0	0.054259	2.27889	2.60445
EDL932 Δslp	PIGR 4-2.scn	4-2_SSE_ ISH_089Y	SSE-2	1516	127961	90856.3	37105.1	228258	18	2.43471	0.011873	0.001606	98.8786	1.12137	0	0	0	1.12137	1.12137
EDL932 Δslp-p:slp	PIGR 5-2.scn	5-2_SSE_ ISH_089W	SSE_2	1865	170448	112148	58300.4	259069	97	22.1443	0.052011	0.011874	96.1394	3.69973	0.160858	0	0	3.86059	4.02145
													ACD Score	Scoring Criteria
													0	No staining or <1 dot/ 10 cells
													1	1–3 dots/cell
													2	4–9 dots/cell and none or very few dot clusters
													3	10–15 dots/cell and/or <10% dots are in clusters
													4	>15 dots/cell and/or >10% dots are in clusters
		dapB (Negative Control)					Cyclophilin (Positive Control)				pIgR
T0
No Inoculum
Unicubated
1=2
No Inoculum
Incubated
3-2
EDL932
Incubated
4-2
EDL932 Δslp
Incubated
5-2
EDL932 Δslp-p:slp
Incubated
