# Supplementary material for: The carbon starvation-inducible lipoprotein (Slp) influences differential adherence of Escherichia coli O157:H7 at the bovine rectoanal junction
Source: PLoS Pathog. 2026 May 18;22(5):e1013584. doi: 10.1371/journal.ppat.1013584 (PMC13193606; doi:10.1371/journal.ppat.1013584)
Supplement: S2 Data — (ZIP) [file ppat.1013584.s011.zip]

Archive with 32 entries (29 files):
- S2_Data/
- S2_Data/.DS_Store
- S2_Data/Test/
- S2_Data/Test/DapB_1-2.png
- S2_Data/Test/DapB_3-2.png
- S2_Data/Test/DapB_4-2.png
- S2_Data/Test/DapB_5-2.png
- S2_Data/Test/DapB_T0.png
- S2_Data/Test/PIGR_1-2.png
- S2_Data/Test/PIGR_3-2.png
- S2_Data/Test/PIGR_4-2.png
- S2_Data/Test/PIGR_5-2.png
- S2_Data/Test/PIGR_T0.png
- S2_Data/Test/PPIB_1-2.png
- S2_Data/Test/PPIB_3-2.png
- S2_Data/Test/PPIB_4-2.png
- S2_Data/Test/PPIB_5-2.png
- S2_Data/Test/PPIB_T0.png
- S2_Data/Trial Run/
- S2_Data/Trial Run/.DS_Store
- S2_Data/Trial Run/1-2 NegCtrl.png
- S2_Data/Trial Run/1-2 PIGR.png
- S2_Data/Trial Run/1-2 PosCtrl.png
- S2_Data/Trial Run/3-2 NegCtrl.png
- S2_Data/Trial Run/3-2 PIGR.png
- S2_Data/Trial Run/3-2 PosCtrl.png
- S2_Data/Trial Run/4-2 NegCtrl.png
- S2_Data/Trial Run/4-2 PIGR.png
- S2_Data/Trial Run/4-2 PosCtrl.png
- S2_Data/Trial Run/T0 NegCtrl.png
- S2_Data/Trial Run/T0 PIGR.png
- S2_Data/Trial Run/T0 PosCtrl.png
