# Supplementary material for: The carbon starvation-inducible lipoprotein (Slp) influences differential adherence of Escherichia coli O157:H7 at the bovine rectoanal junction
Source: PLoS Pathog. 2026 May 18;22(5):e1013584. doi: 10.1371/journal.ppat.1013584 (PMC13193606; doi:10.1371/journal.ppat.1013584)
Supplement: S3 Data — (ZIP) [file ppat.1013584.s012.zip]

Archive with 4 entries (3 files):
- S3_Data/
- S3_Data/.DS_Store
- S3_Data/BovinepIgR-Slp-Model 1.structure
- S3_Data/HumanpIgR-Slp_Model 1.structure
